# Supplementary material for: Assessment of the relationship between gut microbiota and bone mineral density: a two-sample Mendelian randomization study
Source: Front Microbiol. 2024 May 22;15:1298838. doi: 10.3389/fmicb.2024.1298838 (PMC11150656; doi:10.3389/fmicb.2024.1298838)
Supplement: Supplementary file 2 [file Table_1.xlsx]

## Sheet: Sheet1
Table 1 The F statistic for all IVs in the MR analysis
P＜5E-8
Exposure	SNP	beta	SE	F
class.Actinobacteria.id.419.summary	rs182549	0.111489	0.012066	85.3772
family.Bifidobacteriaceae.id.433.summary	rs182549	0.11707	0.0126703	85.3717
family.Oxalobacteraceae.id.2966.summary	rs4428215	0.12561	0.0230053	29.8121
family.unknownfamily.id.1000001214.summary	rs9864379	-0.160521	0.0292752	30.0653
genus.Ruminococcus torques group.id.14377.summary	rs35866622	-0.0612024	0.0109421	31.2848
genus.Allisonella.id.2174.summary	rs602075	0.168974	0.0296976	32.3742
genus.Bilophila.id.3170.summary	rs182549	0.119703	0.0127294	88.43
genus.Tyzzerella3.id.11335.summary	rs67476743	0.132164	0.022208	35.4165
genus.unknowngenus.id.1000001215.summary	rs9864379	-0.160521	0.0292752	30.0653
order.Gastranaerophilales.id.1591.summary	rs9864379	-0.160521	0.0292752	30.0653
order.Bifidobacteriales.id.432.summary	rs182549	0.11707	0.0126703	85.3717
P＜5E-6
Exposure	SNP	beta	SE	F
class.Lentisphaeria.id.2250.summary	rs11770843	0.109431	0.0234879	21.7066
	rs17114848	0.152377	0.0324332	22.0729
	rs2031282	0.122369	0.0270329	20.4905
	rs2825714	-0.13741	0.0289246	22.5685
	rs62570196	-0.21635	0.0439866	24.1922
family.Acidaminococcaceae.id.2166.summary	rs262812	-0.065675	0.0142257	21.3135
	rs2933324	-0.0662557	0.0140257	22.3152
	rs6589457	0.165911	0.0349516	22.5328
	rs6923842	-0.0796106	0.0169192	22.1401
family.Actinomycetaceae.id.421.summary	rs2889192	0.0887537	0.0195009	20.7141
	rs35011108	0.241826	0.0503796	23.0408
class.Coriobacteriia.id.809.summary	rs11250875	0.06075	0.0130939	21.5256
	rs1816223	-0.0586265	0.0129006	20.6523
	rs240104	-0.0603429	0.0126849	22.6296
	rs34739816	0.0965017	0.0207666	21.5943
	rs719099	0.0778402	0.0155815	24.9568
family.FamilyXI.id.1936.summary	rs10759623	-0.162115	0.032151	25.4247
	rs11547158	-0.177599	0.0372795	22.6957
	rs17379710	-0.116383	0.0252125	21.3084
	rs2155352	-0.150538	0.0302319	24.7947
	rs3733511	0.128253	0.0274718	21.7954
	rs488164	0.117998	0.025516	21.3856
	rs697771	-0.117677	0.0251491	21.8947
family.Prevotellaceae.id.960.summary	rs12118202	-0.0751986	0.0147265	26.0747
	rs148376875	0.084515	0.0179163	22.2521
	rs2206482	-0.0569105	0.0117486	23.4644
	rs3860225	0.083936	0.0167936	24.9809
	rs4493272	-0.0604992	0.0118027	26.2745
	rs4685827	-0.0679529	0.0145407	21.8396
	rs912860	-0.229046	0.0483124	22.4765
	rs9586501	0.0592681	0.0127329	21.6663
	rs9958960	-0.0914807	0.0173611	27.7653
family.Rikenellaceae.id.967.summary	rs1939881	-0.105589	0.0206213	26.2187
	rs4264350	-0.0526393	0.0108555	23.5137
	rs62532512	-0.0504257	0.0107399	22.0445
	rs67705352	-0.0549688	0.0110534	24.731
	rs6837275	0.0570355	0.011887	23.0222
	rs74474130	0.137747	0.0295688	21.702
	rs77885767	-0.156209	0.0336482	21.5521
	rs8130320	-0.048924	0.0106843	20.9676
	rs9578457	-0.141478	0.0315848	20.0643
	rs9603208	0.0821173	0.0159596	26.4745
family.Clostridiaceae1.id.1869.summary	rs12341505	0.0814503	0.0179338	20.6272
	rs2795528	-0.180969	0.0390911	21.4315
family.Coriobacteriaceae.id.811.summary	rs11250875	0.06075	0.0130939	21.5256
	rs1816223	-0.0586265	0.0129006	20.6523
	rs240104	-0.0603429	0.0126849	22.6296
	rs34739816	0.0965017	0.0207666	21.5943
	rs719099	0.0778402	0.0155815	24.9568
family.unknownfamily.id.1000006161.summary	rs11251024	0.104201	0.0206737	25.4043
	rs11606187	-0.154539	0.0326288	22.4324
	rs13385922	0.0929494	0.0201348	21.3107
	rs2172426	-0.10212	0.0198947	26.348
	rs267959	0.0988612	0.0209676	22.2308
	rs4383094	0.149188	0.0320662	21.6457
	rs60583455	0.108934	0.021177	26.4604
	rs7088133	-0.109626	0.0237486	21.3085
	rs72671304	0.172322	0.0370028	21.6876
	rs7911787	-0.223071	0.0470232	22.504
genus.Eubacteriumcoprostanoligenesgroup.id.11375.summary	rs11808093	0.0790287	0.0173724	20.6943
	rs12906958	-0.0533159	0.0115935	21.1488
	rs17159861	0.0962228	0.0168388	32.6537
	rs6762473	0.0521584	0.0112353	21.5517
	rs73109678	-0.0796956	0.0172275	21.4005
	rs76898927	0.123055	0.0266375	21.3409
	rs9648214	-0.0828719	0.016431	25.4383
genus..Ruminococcusgauvreauiigroup.id.11342.summary	rs10931481	0.0610096	0.0130484	21.8615
	rs12539819	0.110654	0.0240684	21.1367
	rs1391597	0.0590284	0.0124874	22.345
	rs2047242	-0.067603	0.0133738	25.552
	rs289410	-0.0654926	0.0139101	22.1678
	rs71386687	0.121037	0.02386	25.7333
	rs9870933	0.0621643	0.0126072	24.3135
genus.Actinomyces.id.423.summary	rs34583783	0.126596	0.0268461	22.2371
genus.Eisenbergiella.id.11304.summary	rs11027642	0.129006	0.0284844	20.5118
	rs1508033	0.091546	0.0195787	21.8632
	rs2683098	0.107319	0.022515	22.72
	rs3812426	0.106447	0.0224159	22.5505
	rs4462860	0.0939071	0.0201104	21.8049
genus.CandidatusSoleaferrea.id.11350.summary	rs10090365	-0.0834413	0.0180989	21.2549
	rs10108780	-0.092834	0.0199807	21.5871
	rs61825792	0.112199	0.0231856	23.4176
genus.Coprococcus3.id.11303.summary	rs11080344	0.0516921	0.0113054	20.9062
	rs13394391	-0.0709302	0.0150918	22.0892
	rs7521171	-0.0596434	0.0129279	21.2849
	rs8100692	0.0577411	0.0113476	25.8918
genus..Ruminococcusgnavusgroup.id.14376.summary	rs12136548	0.0901946	0.0196476	21.0738
	rs13163520	-0.127377	0.0233883	29.6611
	rs2909242	-0.0909965	0.018351	24.5883
	rs3124783	-0.11599	0.0249099	21.6818
	rs62167033	0.185289	0.0396295	21.8606
	rs934940	-0.105045	0.0229588	20.9339
	rs9872758	0.0849233	0.0176643	23.1132
genus.Butyrivibrio.id.1993.summary	rs16941336	0.127488	0.0267936	22.6398
	rs4537857	-0.12459	0.0260992	22.7882
	rs71640701	0.186882	0.0391671	22.7663
	rs72723662	0.224078	0.0449336	24.8689
	rs74622183	-0.201027	0.0428204	22.0398
	rs7752361	-0.11923	0.0239975	24.6855
	rs7763512	0.119846	0.0253367	22.374
genus.Alistipes.id.968.summary	rs1107244	0.0758558	0.0171182	19.6363
	rs11769002	-0.0528793	0.0109389	23.3683
	rs67705352	-0.0532404	0.0110864	23.0622
	rs7129639	-0.0524955	0.0109584	22.9484
	rs8130320	-0.049002	0.010717	20.9064
genus.Escherichia.Shigella.id.3504.summary	rs113127095	0.151009	0.0323434	21.799
	rs1154904	-0.0613376	0.0130644	22.0431
	rs592299	-0.0592004	0.0129486	20.9026
	rs73208162	-0.119296	0.024839	23.0665
genus.LachnospiraceaeND3007group.id.11317.summary	rs9932954	-0.0561864	0.0115984	23.4674
genus.Olsenella.id.822.summary	rs1035588	-0.108148	0.0236848	20.8497
	rs17148768	0.140434	0.0295602	22.57
	rs2759329	-0.111131	0.0237218	21.9471
	rs35225860	-0.223604	0.0482391	21.4862
	rs6046522	0.122938	0.0269928	20.7434
	rs62112538	-0.19943	0.0407033	24.0062
	rs72691585	-0.249079	0.0520814	22.8722
genus.Oscillospira.id.2064.summary	rs11990279	-0.0824934	0.0180457	20.8972
	rs12206468	-0.133016	0.0269733	24.3185
	rs12649930	0.121589	0.0259612	21.935
	rs133832	-0.0795527	0.0162411	23.9928
	rs16866406	0.0988765	0.0208795	22.4256
	rs16934185	-0.129568	0.028157	21.1748
	rs28889936	0.114051	0.0252838	20.3475
	rs4506202	-0.0711323	0.0152261	21.8251
	rs4981911	-0.0732956	0.0155064	22.3425
	rs61883564	-0.101351	0.0221016	21.0287
	rs761240	-0.17664	0.0388812	20.6394
	rs9501180	-0.0740982	0.0151082	24.0543
genus.Sellimonas.id.14369.summary	rs13417181	0.166509	0.0337521	24.3374
	rs2016057	-0.125878	0.0256153	24.1489
	rs2187447	0.243457	0.0527695	21.2852
	rs2371572	0.127349	0.0250862	25.7703
	rs4600608	-0.137152	0.0301702	20.6656
	rs56203279	-0.124045	0.0269115	21.2463
genus.Turicibacter.id.2162.summary	rs12603364	0.110861	0.0225598	24.1482
	rs2834977	-0.0959995	0.0208261	21.2482
	rs4869133	0.131186	0.027197	23.2667
genus.unknowngenus.id.2071.summary	rs11195523	0.0689278	0.0145351	22.4882
	rs11684166	-0.0769635	0.0168349	20.9002
	rs11809762	-0.0934634	0.0190198	24.1476
	rs12147596	-0.0719818	0.0141609	25.8383
	rs16823675	-0.0767515	0.0149973	26.1908
	rs17086536	-0.100851	0.022432	20.2128
	rs35740166	-0.112246	0.0226824	24.4884
	rs72700702	-0.0917261	0.0189005	23.5525
	rs76532867	0.112353	0.0242364	21.4897
genus.FamilyXIIIAD3011group.id.11293.summary	rs12314465	-0.0919724	0.0197199	21.7523
	rs16840310	-0.0608052	0.0122149	24.78
	rs17156849	-0.112891	0.0245292	21.1812
	rs62029761	0.128753	0.0276002	21.7616
	rs62200412	-0.0800851	0.0163834	23.8943
	rs72730932	-0.0899559	0.0177107	25.7982
	rs9876298	0.0634786	0.0129766	23.9293
genus.FamilyXIIIUCG001.id.11294.summary	rs12049454	-0.0647298	0.0134065	23.3118
	rs1426266	-0.0665521	0.0137151	23.5466
	rs62414802	-0.0611904	0.013457	20.6762
	rs7119679	-0.0809085	0.0174782	21.4286
	rs76463770	0.19313	0.0419866	21.1581
genus.LachnospiraceaeNK4A136group.id.11319.summary	rs10767692	0.0558183	0.0115908	23.1912
	rs160061	0.0513831	0.0108094	22.5963
	rs68104925	-0.0549104	0.0115385	22.647
	rs73044693	-0.10758	0.0229884	21.9
	rs7616165	-0.230542	0.0483465	22.739
	rs76193507	-0.22973	0.0499776	21.1293
	rs7832116	-0.0714756	0.0151703	22.1987
	rs954878	-0.0520656	0.0109082	22.7821
genus.Prevotella9.id.11183.summary	rs111509883	0.171131	0.0347624	24.2346
	rs11685699	-0.141357	0.0295665	22.858
	rs117271932	0.208089	0.0440393	22.3263
	rs2683313	-0.0724576	0.0151603	22.843
	rs746764	-0.0915772	0.0193245	22.4573
	rs9428102	-0.0778844	0.0176068	19.5677
genus.RikenellaceaeRC9gutgroup.id.11191.summary	rs17582787	-0.157739	0.0339924	21.5335
	rs2900503	-0.172329	0.0326671	27.8289
	rs2998141	-0.136346	0.0293073	21.644
	rs4717843	-0.119376	0.0260548	20.9922
	rs80309088	0.17405	0.0383423	20.6059
	rs9887954	-0.114849	0.0249013	21.2723
genus.RuminococcaceaeNK4A214group.id.11358.summary	rs12642039	-0.0811302	0.0157621	26.4934
	rs12731	-0.0527684	0.0115053	21.0353
	rs136761	-0.0587521	0.0119155	24.3122
	rs147475196	-0.133769	0.0295196	20.5347
	rs35559912	-0.0925071	0.0203674	20.6291
	rs4814689	-0.1083	0.0230708	22.036
	rs5994253	-0.0811302	0.0157621	26.4934
	rs7573569	0.107739	0.0233638	21.2645
genus.RuminococcaceaeUCG003.id.11361.summary	rs10490280	-0.0672094	0.0143309	21.9943
	rs11243416	-0.0925653	0.0191203	23.4372
	rs11831525	0.071227	0.0151814	22.0122
	rs16959793	-0.062527	0.0131259	22.6924
	rs3013089	-0.0551473	0.0120346	20.9984
	rs4452755	-0.0634463	0.0134741	22.1725
	rs646327	0.0586696	0.011837	24.5667
	rs6759615	0.102523	0.0200204	26.2238
	rs73341548	-0.170045	0.0318674	28.4732
genus.RuminococcaceaeUCG005.id.11363.summary	rs10873449	0.0654843	0.0143973	20.6876
	rs10950694	0.0577628	0.011412	25.6196
	rs114279581	-0.146604	0.0316034	21.5191
	rs12288512	0.066635	0.0144356	21.3078
	rs12604884	0.0675317	0.0143745	22.0713
	rs2893871	-0.073644	0.015548	22.435
	rs34781347	0.188685	0.0386484	23.8348
	rs7449320	0.0599163	0.0130836	20.9717
	rs7555878	0.0586677	0.0125277	21.9308
genus.Terrisporobacter.id.11348.summary	rs1883097	0.226399	0.0454642	24.7976
	rs2872237	-0.0814505	0.0175943	21.431
genus.unknowngenus.id.1000006162.summary	rs11251024	0.104201	0.0206737	25.4043
	rs11606187	-0.154539	0.0326288	22.4324
	rs13385922	0.0929494	0.0201348	21.3107
	rs2172426	-0.10212	0.0198947	26.348
	rs267959	0.0988612	0.0209676	22.2308
	rs4383094	0.149188	0.0320662	21.6457
	rs60583455	0.108934	0.021177	26.4604
	rs7088133	-0.109626	0.0237486	21.3085
	rs72671304	0.172322	0.0370028	21.6876
	rs7911787	-0.223071	0.0470232	22.504
genus.Hungatella.id.11306.summary	rs34471047	-0.162871	0.03349	23.6514
	rs72759041	-0.126025	0.0282242	19.9374
genus.Turicibacter.id.2162.summary	rs11054680	-0.104751	0.0226998	21.2949
	rs12603364	0.110861	0.0225598	24.1482
	rs149744580	0.169883	0.0315478	28.9974
	rs2834977	-0.0959995	0.0208261	21.2482
	rs4869133	0.131186	0.027197	23.2667
	rs55756211	-0.115115	0.0240708	22.871
order.Victivallales.id.2254.summary	rs11770843	0.109431	0.0234879	21.7066
	rs17114848	0.152377	0.0324332	22.0729
	rs2031282	0.122369	0.0270329	20.4905
	rs2825714	-0.13741	0.0289246	22.5685
	rs62570196	-0.21635	0.0439866	24.1922
order.Coriobacteriales.id.810.summary	rs11250875	0.06075	0.0130939	21.5256
	rs1816223	-0.0586265	0.0129006	20.6523
	rs240104	-0.0603429	0.0126849	22.6296
	rs34739816	0.0965017	0.0207666	21.5943
	rs719099	0.0778402	0.0155815	24.9568
order.Actinomycetales.id.420.summary	rs2889192	0.0884052	0.0194997	20.5542
	rs35011108	0.241546	0.0503803	22.9868
order.NB1n.id.3953.summary	rs11251024	0.104201	0.0206737	25.4043
	rs11606187	-0.154539	0.0326288	22.4324
	rs13385922	0.0929494	0.0201348	21.3107
	rs2172426	-0.10212	0.0198947	26.348
	rs267959	0.0988612	0.0209676	22.2308
	rs4383094	0.149188	0.0320662	21.6457
	rs60583455	0.108934	0.021177	26.4604
	rs7088133	-0.109626	0.0237486	21.3085
	rs72671304	0.172322	0.0370028	21.6876
	rs7911787	-0.223071	0.0470232	22.504
